# Supplementary material for: Gene prediction of aging-related diseases based on DNN and Mashup
Source: BMC Bioinformatics. 2021 Dec 17;22:597. doi: 10.1186/s12859-021-04518-5 (PMC8680025; doi:10.1186/s12859-021-04518-5)
Supplement: Supplementary file 1 — Additional file 1: Details of predicted genes. [file 12859_2021_4518_MOESM1_ESM.zip]

Archive with 27 entries (27 files):
- class_Brain.Alzheimer.csv
- class_Brain.Multiple.Sclerosis.csv
- class_Brain.Parkinson.csv
- class_Disease.Brain.csv
- class_Disease.csv
- class_Disease.Heart.csv
- class_Disease.Immune.csv
- class_Disease.Muscle.csv
- class_Disease.Neoplasm.csv
- class_Disease.Nutrition.csv
- class_Heart.Arteriosclerosis.csv
- class_Heart.Coronary.Disease.csv
- class_Heart.Hypertension.csv
- class_Heart.Myocardial.Infarction.csv
- class_Immune.Hypersensitivity.csv
- class_Muscle.Arthritis.csv
- class_Muscle.Osteoporosis.csv
- class_Neoplasm.Adenocarcinoma.csv
- class_Neoplasm.Breast.csv
- class_Neoplasm.Colorectal.csv
- class_Neoplasm.Lung.csv
- class_Neoplasm.Prostatic.csv
- class_Neoplasm.Stomach.csv
- class_Nutritional.Diabetes.Type1.csv
- class_Nutritional.Diabetes.Type2.csv
- class_Nutritional.Obesity.csv
- class_Respiratory.Asthma.csv
