# Supplementary material for: Gene prediction of aging-related diseases based on DNN and Mashup
Source: BMC Bioinformatics. 2021 Dec 17;22:597. doi: 10.1186/s12859-021-04518-5 (PMC8680025; doi:10.1186/s12859-021-04518-5)
Supplement: Supplementary file 1 — Additional file 1: Details of predicted genes. [file 12859_2021_4518_MOESM1_ESM.zip › class_Brain.Alzheimer.csv]

genesid	average	max	min	times
1544	0.18697416	0.27084348	0.095922306	30
1543	0.18054032	0.26279035	0.092937544	30
1559	0.174000528	0.25155142	0.0900464	30
3569	0.1701806	0.24613783	0.087602034	30
1586	0.160078304	0.21586272	0.089548916	30
338	0.15874709	0.22812541	0.08388277	30
1557	0.158237628	0.23034102	0.08230222	30
2688	0.15489619	0.20990147	0.085588634	30
154	0.153552022	0.22360848	0.07915697	30
929	0.152683187	0.22152935	0.07916144	30
1571	0.148771214	0.21310353	0.07931028	30
3952	0.142960039	0.20182912	0.07775283	30
7157	0.139334467	0.20469376	0.071214035	30
4193	0.139068514	0.203624	0.07160471	30
3458	0.137144185	0.19792376	0.07197302	30
3586	0.135181384	0.19680552	0.07046182	30
5743	0.135022023	0.19484092	0.071453504	30
3990	0.134309607	0.19371745	0.07160058	30
3576	0.130015456	0.18667117	0.06894641	30
367	0.129163876	0.15805715	0.10600765	14
1401	0.128720137	0.17683767	0.07022268	30
7132	0.126552743	0.18414272	0.06640518	30
948	0.126122972	0.17911768	0.068238065	30
7421	0.125083683	0.16518661	0.080197394	24
3162	0.125080668	0.18063703	0.066760704	30
5054	0.122145895	0.17470017	0.06543294	30
4842	0.121485376	0.17527924	0.063011095	28
3290	0.118008188	0.1686548	0.063797995	30
1548	0.11616044	0.16468598	0.06377095	30
213	0.113148805	0.13371454	0.07495446	23
3240	0.090983314	0.115007855	0.06371616	14
6288	0.0780889	0.0780889	0.0780889	8
