# Supplementary material for: Gene prediction of aging-related diseases based on DNN and Mashup
Source: BMC Bioinformatics. 2021 Dec 17;22:597. doi: 10.1186/s12859-021-04518-5 (PMC8680025; doi:10.1186/s12859-021-04518-5)
Supplement: Supplementary file 1 — Additional file 1: Details of predicted genes. [file 12859_2021_4518_MOESM1_ESM.zip › class_Brain.Multiple.Sclerosis.csv]

genesid	average	max	min	times
1544	0.079635068	0.1302563	0.04455315	30
4023	0.078028158	0.12758425	0.044125095	30
1543	0.076905407	0.12624268	0.043159805	30
4846	0.075942226	0.12621117	0.042420413	30
1559	0.074081944	0.12066617	0.04184105	30
3949	0.07297911	0.12027747	0.040931266	30
345	0.06950483	0.1083668	0.04118207	30
2	0.068237607	0.109592006	0.039167445	30
1586	0.068007337	0.103206225	0.041490335	30
7422	0.067736642	0.11103547	0.037929505	30
338	0.067601688	0.109145336	0.03897774	30
1557	0.067385684	0.11018843	0.03826866	30
4035	0.06651599	0.10959348	0.03745788	30
2688	0.065799004	0.10029905	0.039741345	30
4843	0.065472331	0.107792564	0.037539534	30
929	0.064989431	0.105845705	0.03685171	30
1636	0.064332735	0.10592076	0.036164522	30
4128	0.064088987	0.089677885	0.049364798	20
1571	0.063369915	0.10180071	0.036867473	30
335	0.063013658	0.098118916	0.037862767	30
3952	0.060902103	0.09633604	0.036157213	30
4524	0.059375412	0.097314134	0.03382498	30
7157	0.059326864	0.097557284	0.03320889	30
4193	0.059217984	0.09705455	0.033389915	30
3576	0.058932775	0.08888279	0.034995414	26
3586	0.057586579	0.093776464	0.03283531	30
5743	0.057528444	0.09285207	0.033271275	30
3990	0.057247714	0.09232595	0.03334993	30
6532	0.057106671	0.09098561	0.033342734	30
1401	0.045268923	0.057183985	0.032704517	17
213	0.040824562	0.04807257	0.034444023	11
