# Supplementary material for: Gene prediction of aging-related diseases based on DNN and Mashup
Source: BMC Bioinformatics. 2021 Dec 17;22:597. doi: 10.1186/s12859-021-04518-5 (PMC8680025; doi:10.1186/s12859-021-04518-5)
Supplement: Supplementary file 1 — Additional file 1: Details of predicted genes. [file 12859_2021_4518_MOESM1_ESM.zip › class_Brain.Parkinson.csv]

genesid	average	max	min	times
1544	0.068740057	0.10020216	0.036245815	30
7124	0.068349531	0.1003002	0.036237035	30
4023	0.067355047	0.09812946	0.035815872	30
4846	0.065543629	0.09712526	0.034753893	30
1559	0.064012074	0.09292016	0.034072917	30
3949	0.063029605	0.092603095	0.0334463	30
345	0.060246929	0.08413805	0.032977525	30
1586	0.059090083	0.08158894	0.03301008	30
7422	0.058588075	0.08562585	0.031276204	30
338	0.058500575	0.08416529	0.03171806	30
1557	0.058286122	0.08496951	0.03133272	30
4035	0.057517369	0.08449382	0.030729724	30
2688	0.057157715	0.079336114	0.03160869	30
154	0.056556525	0.08243052	0.030301558	30
335	0.054718036	0.0763067	0.030565988	30
3952	0.052866033	0.07447816	0.029595485	30
4524	0.051447768	0.0752086	0.027946161	30
7157	0.051413896	0.07542331	0.027837638	30
4193	0.051320956	0.07502407	0.027793886	30
3458	0.05067932	0.07302708	0.027908858	30
3586	0.049956268	0.072585836	0.027413381	30
5743	0.049924256	0.071882136	0.02759449	30
3990	0.049664826	0.07142363	0.027388424	30
4548	0.048863883	0.06869537	0.025812168	26
3576	0.048107361	0.0688642	0.026595747	30
3162	0.04764987	0.06663683	0.028845422	27
7132	0.047028367	0.06792238	0.025871554	29
4314	0.046991955	0.06802391	0.025960485	30
1401	0.046940912	0.06671854	0.026759788	29
948	0.046556738	0.066154994	0.026287938	29
213	0.040654601	0.049325984	0.026764974	14
