# Supplementary material for: Gene prediction of aging-related diseases based on DNN and Mashup
Source: BMC Bioinformatics. 2021 Dec 17;22:597. doi: 10.1186/s12859-021-04518-5 (PMC8680025; doi:10.1186/s12859-021-04518-5)
Supplement: Supplementary file 1 — Additional file 1: Details of predicted genes. [file 12859_2021_4518_MOESM1_ESM.zip › class_Disease.Brain.csv]

genesid	average	max	min	times
1544	0.204762214	0.30363303	0.111394584	30
1559	0.190703482	0.2824101	0.104467936	30
1586	0.175779362	0.24332085	0.10416736	30
338	0.174123303	0.25650644	0.09729584	30
1557	0.173543961	0.25892693	0.09530039	30
2688	0.170272314	0.23689684	0.0996632	30
3952	0.15698518	0.22748123	0.090143	30
7157	0.153058463	0.23059836	0.08221881	30
4193	0.152777237	0.22942646	0.08268972	30
3586	0.148528063	0.22185832	0.081265114	30
5743	0.148349773	0.21967275	0.0824746	30
3990	0.147562749	0.21838962	0.0827957	30
3576	0.14296616	0.21069647	0.079521075	30
1401	0.141747818	0.20003478	0.08143956	30
7132	0.139147883	0.2078086	0.07651095	30
948	0.138723528	0.20230165	0.0787104	30
3162	0.137535178	0.20389655	0.076989904	30
5360	0.136754273	0.16750292	0.10983738	10
1573	0.134454485	0.16881016	0.11380118	15
5054	0.134408182	0.1974021	0.07540523	30
1558	0.130361053	0.13682543	0.11840824	10
3290	0.129873098	0.19063145	0.07349802	30
3630	0.128450425	0.17219523	0.0961279	19
1548	0.127843525	0.18619643	0.073514245	30
847	0.127134446	0.1671638	0.10993254	14
5742	0.126704813	0.17376672	0.074154474	24
213	0.126219354	0.15896177	0.086988874	28
185	0.123639576	0.123639576	0.123639576	8
5770	0.12075716	0.17571081	0.07544152	29
367	0.120344204	0.17883572	0.06709652	30
1581	0.119177007	0.17430224	0.06786289	30
3827	0.117011829	0.17033131	0.06692018	30
3240	0.116768485	0.15415789	0.07397653	25
2243	0.102516612	0.13689657	0.07003487	19
6288	0.093685102	0.10961314	0.07095052	15
2266	0.087505943	0.0993036	0.068438105	12
2244	0.06644542	0.06644542	0.06644542	8
