# Supplementary material for: Gene prediction of aging-related diseases based on DNN and Mashup
Source: BMC Bioinformatics. 2021 Dec 17;22:597. doi: 10.1186/s12859-021-04518-5 (PMC8680025; doi:10.1186/s12859-021-04518-5)
Supplement: Supplementary file 1 — Additional file 1: Details of predicted genes. [file 12859_2021_4518_MOESM1_ESM.zip › class_Disease.csv]

genesid	average	max	min	times
213	0.295173917	0.35003865	0.2147563	30
3827	0.271805936	0.39129084	0.16559875	30
5340	0.210291699	0.29692522	0.1338985	30
6289	0.203474074	0.28219837	0.12741156	30
1562	0.189668215	0.27436844	0.117672555	30
3125	0.185312738	0.29402566	0.10545086	28
5657	0.177551637	0.20480938	0.1585521	10
3113	0.176730811	0.25237837	0.110758945	30
2920	0.176155484	0.2570084	0.098675914	30
1551	0.174178287	0.24385558	0.11234646	30
2946	0.172661803	0.25451747	0.10457561	30
3118	0.171400598	0.25654826	0.13641837	24
1584	0.169660789	0.20744078	0.12422659	30
64788	0.169471603	0.2130088	0.13008533	13
2167	0.168762936	0.22552527	0.1152003	30
6354	0.16717953	0.17354251	0.16081655	9
1589	0.164788517	0.21727192	0.114289045	30
959	0.164554387	0.23628408	0.10278278	30
7253	0.163841219	0.24292122	0.10051495	30
6715	0.163440603	0.20503949	0.14437033	14
712	0.157217381	0.21801415	0.10294475	30
336	0.155574676	0.19085763	0.11202122	29
2512	0.155471398	0.17722408	0.12100069	23
9536	0.155114442	0.2167521	0.098849736	26
6374	0.152828266	0.21751165	0.09949774	28
3592	0.151982707	0.22117071	0.09325713	30
350	0.150855829	0.20353167	0.099183045	30
6714	0.149530134	0.2191356	0.092170134	30
3111	0.149197134	0.21357296	0.0933835	30
5196	0.147944722	0.21260762	0.09339549	30
3976	0.14777686	0.20599307	0.096548975	30
1593	0.145929893	0.20362371	0.09453638	25
55034	0.138264653	0.15905313	0.10891684	14
325	0.134894362	0.16863598	0.094572596	21
567	0.11320149	0.13468456	0.096157916	13
3284	0.108134443	0.11990464	0.09624419	10
6770	0.09328158	0.09328158	0.09328158	8
5265	0.092626534	0.092626534	0.092626534	8
