# Supplementary material for: Gene prediction of aging-related diseases based on DNN and Mashup
Source: BMC Bioinformatics. 2021 Dec 17;22:597. doi: 10.1186/s12859-021-04518-5 (PMC8680025; doi:10.1186/s12859-021-04518-5)
Supplement: Supplementary file 1 — Additional file 1: Details of predicted genes. [file 12859_2021_4518_MOESM1_ESM.zip › class_Disease.Heart.csv]

genesid	average	max	min	times
1565	0.308565447	0.45439026	0.17606412	30
1586	0.257448337	0.35484755	0.1606533	30
2	0.257426015	0.37449986	0.15063308	30
1557	0.254016658	0.37628555	0.14686769	30
2688	0.249323754	0.34566233	0.15363152	30
1571	0.239442417	0.3501499	0.14161405	30
7157	0.224294903	0.33662248	0.12651414	30
4193	0.223910724	0.33499873	0.1272544	30
3458	0.221029274	0.32638526	0.12794054	30
3586	0.217877718	0.32453987	0.12511724	30
3576	0.209804728	0.30874485	0.12242918	30
4128	0.209433487	0.3112891	0.120525606	30
948	0.203772717	0.29701915	0.12119675	30
4552	0.193486283	0.23725703	0.15477599	11
4842	0.192622978	0.29075894	0.111582115	30
1548	0.187996923	0.2741136	0.11303933	30
213	0.185315347	0.22034223	0.1336608	29
1581	0.175173084	0.25678602	0.10420625	30
142	0.175045271	0.23566227	0.14411755	21
355	0.173003523	0.23260987	0.13086301	15
3827	0.17195293	0.25098047	0.10273841	30
5742	0.170826693	0.25621942	0.100111395	30
5360	0.166439243	0.24692279	0.09809695	30
356	0.165161645	0.24393243	0.09711569	30
5328	0.164871843	0.24468464	0.097459614	30
2950	0.163519234	0.24483438	0.09501703	30
1583	0.16254277	0.23264737	0.10031278	30
7097	0.162509512	0.23968463	0.09615124	30
595	0.162432289	0.24106114	0.095376864	30
7133	0.159452252	0.2344318	0.09452897	30
3172	0.143777255	0.17460555	0.101927504	17
1576	0.14191052	0.18766998	0.093746044	12
5443	0.126547432	0.14483005	0.09720429	13
