# Supplementary material for: Gene prediction of aging-related diseases based on DNN and Mashup
Source: BMC Bioinformatics. 2021 Dec 17;22:597. doi: 10.1186/s12859-021-04518-5 (PMC8680025; doi:10.1186/s12859-021-04518-5)
Supplement: Supplementary file 1 — Additional file 1: Details of predicted genes. [file 12859_2021_4518_MOESM1_ESM.zip › class_Disease.Immune.csv]

genesid	average	max	min	times
3553	0.119864274	0.16642588	0.06293551	30
1544	0.11572797	0.15925914	0.061421815	30
4023	0.113288669	0.15598848	0.060220037	30
1543	0.111612546	0.15434329	0.05901797	30
4846	0.110096798	0.15430374	0.057448357	30
1559	0.107478242	0.14753835	0.057357237	30
348	0.107154574	0.14366323	0.059459664	30
3949	0.105772558	0.14702807	0.055740338	30
345	0.100888591	0.13526705	0.05662807	30
2	0.098869825	0.13435604	0.053653985	30
1586	0.098702517	0.13076569	0.056833997	30
7422	0.098035835	0.13573566	0.051998798	30
338	0.097825648	0.1334442	0.052800834	30
1557	0.097464812	0.13469559	0.051841464	30
4035	0.096170883	0.13394362	0.0507516	30
2688	0.095481544	0.12712176	0.05497435	30
154	0.094501754	0.13059604	0.05031311	30
1636	0.092930002	0.12944858	0.049104333	30
1571	0.091495704	0.1244735	0.049701445	30
335	0.091102616	0.12179949	0.05116717	30
4128	0.091054193	0.10955676	0.06628874	15
3952	0.087862232	0.11794869	0.048610345	30
3586	0.087294964	0.1145899	0.059559774	26
3576	0.085627643	0.09302238	0.07664063	13
4524	0.085529696	0.11889923	0.045477286	30
7157	0.085475806	0.11920628	0.04499129	30
4193	0.085333951	0.118589826	0.04527022	30
5743	0.082788854	0.113469005	0.044781175	30
3990	0.082388134	0.11280419	0.044632856	30
6532	0.082286164	0.11149677	0.04516463	30
1401	0.0678029	0.0845745	0.04445502	16
213	0.063637584	0.08438129	0.046841886	11
