# Supplementary material for: Gene prediction of aging-related diseases based on DNN and Mashup
Source: BMC Bioinformatics. 2021 Dec 17;22:597. doi: 10.1186/s12859-021-04518-5 (PMC8680025; doi:10.1186/s12859-021-04518-5)
Supplement: Supplementary file 1 — Additional file 1: Details of predicted genes. [file 12859_2021_4518_MOESM1_ESM.zip › class_Disease.Muscle.csv]

genesid	average	max	min	times
1565	0.113488041	0.21278521	0.01552844	29
1544	0.109523022	0.20427117	0.015345852	29
4023	0.107377158	0.19716538	0.01522972	29
4846	0.104635967	0.19311494	0.015113954	29
1559	0.101985497	0.18941219	0.014989276	29
348	0.101602333	0.1819135	0.014872089	29
3949	0.10051436	0.18671887	0.014925175	29
345	0.095711107	0.17353067	0.014631705	29
2	0.0940033	0.17364496	0.014601351	29
338	0.093188246	0.17020525	0.014566229	29
1557	0.09290297	0.17178144	0.01456902	29
4035	0.091716976	0.17054509	0.014516152	29
5054	0.09011516	0.13222119	0.051170837	12
154	0.090114723	0.16848874	0.014435966	29
1312	0.089988391	0.16868468	0.014425514	29
929	0.089613271	0.16701986	0.014415893	29
1636	0.08874574	0.16562878	0.014377424	29
1571	0.087450944	0.15874809	0.0143062	29
335	0.086915071	0.15555263	0.014219249	29
3952	0.08407581	0.14996432	0.01409495	29
7157	0.081932529	0.15387459	0.014059732	29
4193	0.081767963	0.15301542	0.014048073	29
5743	0.079477527	0.14602277	0.013948967	29
3990	0.079075816	0.1439891	0.013914398	29
6532	0.078833677	0.14494641	0.013898514	29
3576	0.076525579	0.1412437	0.0138067	29
4128	0.076431178	0.14200841	0.013806027	29
1401	0.075628579	0.13542756	0.01371449	29
3162	0.075493563	0.13487262	0.013675356	27
948	0.074317301	0.13528429	0.013702663	29
213	0.047682341	0.08017787	0.031151565	13
3240	0.039351	0.039351	0.039351	8
734	-0.003186764	-0.003186764	-0.003186764	8
25940	-0.00318689	-0.00318689	-0.00318689	8
79090	-0.003187243	-0.003187243	-0.003187243	8
222698	-0.00318751	-0.00318751	-0.00318751	8
11188	-0.003187574	-0.003187574	-0.003187574	8
3266	-0.003187646	-0.003187646	-0.003187646	8
30818	-0.003187697	-0.003187697	-0.003187697	8
57478	-0.003187734	-0.003187734	-0.003187734	8
54958	-0.003187764	-0.003187764	-0.003187764	8
79802	-0.003187943	-0.003187943	-0.003187943	8
4435	-0.003188178	-0.003188178	-0.003188178	8
50485	-0.003188307	-0.003188307	-0.003188307	8
23082	-0.003188657	-0.003188657	-0.003188657	8
157313	-0.003188682	-0.003188682	-0.003188682	8
55270	-0.003188721	-0.003188721	-0.003188721	8
80129	-0.003188736	-0.003188736	-0.003188736	8
79035	-0.00318894	-0.00318894	-0.00318894	8
130540	-0.003189038	-0.003189038	-0.003189038	8
220213	-0.003189212	-0.003189212	-0.003189212	8
55816	-0.003189411	-0.003189411	-0.003189411	8
124535	-0.003189527	-0.003189527	-0.003189527	8
3848	-0.003189586	-0.003189586	-0.003189586	8
2055	-0.003189619	-0.003189619	-0.003189619	8
3956	-0.003189637	-0.003189637	-0.003189637	8
221927	-0.003189754	-0.003189754	-0.003189754	8
9937	-0.003190037	-0.003190037	-0.003190037	8
23368	-0.003190181	-0.003190181	-0.003190181	8
11131	-0.003190609	-0.003190609	-0.003190609	8
93185	-0.003190708	-0.003190708	-0.003190708	8
282679	-0.003191333	-0.003191333	-0.003191333	8
