# Supplementary material for: Gene prediction of aging-related diseases based on DNN and Mashup
Source: BMC Bioinformatics. 2021 Dec 17;22:597. doi: 10.1186/s12859-021-04518-5 (PMC8680025; doi:10.1186/s12859-021-04518-5)
Supplement: Supplementary file 1 — Additional file 1: Details of predicted genes. [file 12859_2021_4518_MOESM1_ESM.zip › class_Disease.Neoplasm.csv]

genesid	average	max	min	times
3949	0.322008963	0.45309585	0.18441723	30
345	0.308566909	0.4134355	0.18634793	30
2	0.302653507	0.41767088	0.17648113	30
338	0.299699691	0.41602743	0.17568903	30
1636	0.285653076	0.40536454	0.16201788	30
335	0.280709425	0.37812787	0.17076397	30
3990	0.255171139	0.35781112	0.14918251	30
6532	0.254894968	0.35316372	0.14911667	30
4128	0.246890085	0.34862286	0.14107136	30
4842	0.227060402	0.3257324	0.13048683	30
3290	0.22506482	0.31417435	0.1322106	30
7057	0.222822707	0.25424153	0.19120386	10
3565	0.221031953	0.25846043	0.184802	10
213	0.219395563	0.26296154	0.15643784	29
5465	0.212573137	0.29942572	0.12354224	30
3172	0.212408623	0.26050642	0.18520263	16
19	0.20804232	0.29292533	0.12173146	30
3240	0.20615437	0.25828916	0.13264208	30
5770	0.205255504	0.29037565	0.11869346	30
3643	0.204086501	0.2691511	0.1560371	25
3827	0.202925469	0.28167713	0.12012702	30
4547	0.199593359	0.26032105	0.12553234	25
2243	0.197693183	0.25727713	0.12575488	30
1573	0.196907053	0.27940837	0.114582814	30
185	0.196529194	0.2736942	0.115883455	30
5360	0.19641687	0.27721804	0.11463627	30
1558	0.196174852	0.2728792	0.11716428	30
337	0.195972131	0.26873448	0.118954904	30
949	0.195929491	0.26060304	0.1260297	27
183	0.189880388	0.26264653	0.11403038	30
2266	0.184008702	0.23748884	0.12282792	25
6288	0.182354064	0.21334173	0.12690724	21
2244	0.15043696	0.18127516	0.11917722	14
4878	0.144471841	0.17673951	0.115318894	10
5443	0.133715975	0.14674982	0.113470435	10
