# Supplementary material for: Gene prediction of aging-related diseases based on DNN and Mashup
Source: BMC Bioinformatics. 2021 Dec 17;22:597. doi: 10.1186/s12859-021-04518-5 (PMC8680025; doi:10.1186/s12859-021-04518-5)
Supplement: Supplementary file 1 — Additional file 1: Details of predicted genes. [file 12859_2021_4518_MOESM1_ESM.zip › class_Disease.Nutrition.csv]

genesid	average	max	min	times
3553	0.343483227	0.49696493	0.19502835	30
1544	0.332655882	0.478875	0.19098325	30
1557	0.284007519	0.41431352	0.16352062	30
4035	0.280426987	0.4123977	0.15979818	30
2688	0.279018121	0.3811142	0.17125387	30
1571	0.267894167	0.38600078	0.15784334	30
2944	0.256783	0.256783	0.256783	8
7157	0.251355308	0.37182608	0.14102785	30
4193	0.250919756	0.37004772	0.14185761	30
3576	0.235289451	0.34144038	0.13662794	30
4314	0.229768301	0.337591	0.13304096	30
4548	0.229326606	0.34070095	0.13101992	30
4552	0.225991317	0.26352638	0.20213088	10
4842	0.216078909	0.32172963	0.12457598	30
2099	0.215954498	0.31681308	0.12515305	30
1548	0.210984443	0.30354324	0.12635331	30
1576	0.20984656	0.20984656	0.20984656	8
213	0.208470484	0.25191894	0.14992183	29
5243	0.203322078	0.29470024	0.12015686	30
1577	0.201818966	0.2613828	0.16290167	17
4312	0.198957087	0.2929146	0.11629696	30
19	0.198092356	0.28949642	0.11642988	30
595	0.196929866	0.2675831	0.11981267	24
1581	0.196824147	0.28477117	0.11656712	30
2950	0.194058767	0.2717848	0.11956815	26
3827	0.193270741	0.27845195	0.114946775	30
5742	0.191873404	0.2840312	0.11194674	30
1573	0.187556237	0.27618977	0.109747924	30
1558	0.186852131	0.26981387	0.11221484	30
2243	0.185310061	0.23793186	0.120509505	29
1583	0.182725622	0.25817144	0.11232913	30
949	0.181925111	0.25773957	0.10784904	21
2266	0.169299253	0.2039	0.11781798	22
6288	0.164007544	0.1895598	0.121984646	17
4878	0.137708791	0.16365372	0.110806204	11
