# Supplementary material for: Gene prediction of aging-related diseases based on DNN and Mashup
Source: BMC Bioinformatics. 2021 Dec 17;22:597. doi: 10.1186/s12859-021-04518-5 (PMC8680025; doi:10.1186/s12859-021-04518-5)
Supplement: Supplementary file 1 — Additional file 1: Details of predicted genes. [file 12859_2021_4518_MOESM1_ESM.zip › class_Heart.Arteriosclerosis.csv]

genesid	average	max	min	times
1565	0.152063833	0.21604383	0.07791133	30
3553	0.151911113	0.21584077	0.07768113	30
1544	0.146645505	0.20659144	0.07599445	30
1543	0.141497922	0.20032409	0.07351756	30
1559	0.13626137	0.19155172	0.07120231	30
2	0.1253567	0.17407179	0.06651229	30
1586	0.12526406	0.16398798	0.07087512	30
7422	0.1243634	0.17643669	0.06422011	30
1557	0.123658661	0.17507827	0.064851716	30
4035	0.121999461	0.17413212	0.063384235	30
2688	0.121085679	0.1593689	0.0677398	30
4843	0.119996221	0.17135032	0.06359144	30
154	0.119884262	0.169797	0.06232686	30
1312	0.119655889	0.17086403	0.06168485	30
1571	0.116175472	0.16186042	0.06247451	30
335	0.115675023	0.15600792	0.06433198	30
7157	0.108535426	0.15517773	0.05584144	30
4842	0.108513456	0.1327402	0.09704206	16
4193	0.108329992	0.15435147	0.056168627	30
3458	0.106848224	0.1500745	0.056446366	30
3586	0.105269492	0.14918397	0.055198338	30
6532	0.104423346	0.14465034	0.056176722	30
3576	0.101170623	0.14137961	0.05401482	30
4128	0.101001397	0.14264862	0.053177014	30
1401	0.100249996	0.1339775	0.055188175	30
4314	0.098712143	0.1396742	0.05258683	30
4548	0.098538786	0.14109617	0.05179262	30
2099	0.098494739	0.11502453	0.085579455	12
948	0.098124294	0.13566548	0.053457297	30
5054	0.094919633	0.13218819	0.051172607	30
213	0.082496396	0.097526506	0.05883381	16
3240	0.061949522	0.07401956	0.049879484	9
