# Supplementary material for: Gene prediction of aging-related diseases based on DNN and Mashup
Source: BMC Bioinformatics. 2021 Dec 17;22:597. doi: 10.1186/s12859-021-04518-5 (PMC8680025; doi:10.1186/s12859-021-04518-5)
Supplement: Supplementary file 1 — Additional file 1: Details of predicted genes. [file 12859_2021_4518_MOESM1_ESM.zip › class_Heart.Coronary.Disease.csv]

genesid	average	max	min	times
1565	0.191743547	0.28261784	0.11323152	30
1544	0.185009072	0.2705402	0.11032778	30
1559	0.172089022	0.25132653	0.10319436	30
3569	0.16826873	0.24592407	0.10018696	30
2	0.158505794	0.22896871	0.09616913	30
1586	0.158328871	0.21589792	0.10276575	30
1557	0.156367677	0.23016043	0.09378334	30
2688	0.153170266	0.21002842	0.0980687	30
4843	0.151781515	0.22507757	0.092037246	30
154	0.151669409	0.22344966	0.09002664	30
1571	0.14699758	0.21303152	0.09026086	30
3952	0.14124262	0.20182179	0.08845338	30
7157	0.137471369	0.20455086	0.080427706	30
4193	0.137219559	0.20350648	0.08089282	30
3458	0.135353051	0.19788158	0.08127534	30
3586	0.133377356	0.19674453	0.079438806	30
5743	0.133250701	0.19480854	0.08066043	30
3576	0.12825611	0.18669209	0.07761517	30
4128	0.128044515	0.18834972	0.07640121	30
3630	0.12509573	0.15196738	0.11110635	12
4548	0.124950332	0.18628517	0.07441216	30
948	0.124423485	0.17918684	0.07680366	30
4842	0.117484295	0.1753175	0.07058841	30
3290	0.116314014	0.1687447	0.071428776	30
5742	0.115079783	0.15374929	0.08636054	21
1548	0.114507782	0.1648053	0.07144775	30
3827	0.113413028	0.15053533	0.08658965	24
213	0.112230857	0.1379434	0.08506528	27
5243	0.110171654	0.15976107	0.067789875	30
1581	0.109815367	0.1541125	0.07194139	28
6288	0.085799656	0.10342104	0.06848765	14
2243	0.081686581	0.10012424	0.06787217	13
2266	0.072412425	0.07856899	0.06625586	9
