# Supplementary material for: Gene prediction of aging-related diseases based on DNN and Mashup
Source: BMC Bioinformatics. 2021 Dec 17;22:597. doi: 10.1186/s12859-021-04518-5 (PMC8680025; doi:10.1186/s12859-021-04518-5)
Supplement: Supplementary file 1 — Additional file 1: Details of predicted genes. [file 12859_2021_4518_MOESM1_ESM.zip › class_Heart.Hypertension.csv]

genesid	average	max	min	times
1565	0.263338285	0.35830447	0.15054321	30
3569	0.232014381	0.31333423	0.13370177	30
345	0.223584667	0.28951755	0.13614662	30
1586	0.219267842	0.27661395	0.1374272	30
2	0.218996462	0.292322	0.12866896	30
7422	0.217117583	0.29585624	0.12397055	30
1557	0.215991539	0.2937679	0.12530667	30
4035	0.213126457	0.2921794	0.12235788	30
2688	0.212205243	0.26911727	0.13139558	30
929	0.208478462	0.28275818	0.120346524	30
1571	0.20350255	0.27269065	0.120826304	30
335	0.202873934	0.2634842	0.12455456	30
7157	0.190305198	0.2615545	0.107611835	30
4193	0.189991351	0.26026034	0.108273104	30
3458	0.18757641	0.2534361	0.10893316	30
3586	0.184840481	0.25192994	0.106470995	30
5743	0.18474669	0.2496146	0.10812533	30
6532	0.18356363	0.2447489	0.10848782	30
3576	0.177950466	0.23931772	0.10419116	30
4128	0.177593033	0.24130762	0.10250966	30
3630	0.17682962	0.18484801	0.16881123	9
5742	0.175641467	0.19773565	0.15505244	10
7132	0.17314641	0.23602362	0.100041	30
948	0.172835301	0.23006801	0.10313449	30
4842	0.163188543	0.225027	0.09475174	30
2099	0.163013422	0.22128163	0.09518711	30
5770	0.162401678	0.19961923	0.13688247	23
1548	0.159344225	0.21194522	0.09607966	30
213	0.157565538	0.1863514	0.1139301	24
367	0.154616195	0.20313656	0.10024424	28
1581	0.148335398	0.19817975	0.08842842	30
3827	0.141388295	0.14321734	0.13955925	9
2243	0.112126133	0.13138425	0.091414526	13
2266	0.09934622	0.10942324	0.0892692	9
