# Supplementary material for: Gene prediction of aging-related diseases based on DNN and Mashup
Source: BMC Bioinformatics. 2021 Dec 17;22:597. doi: 10.1186/s12859-021-04518-5 (PMC8680025; doi:10.1186/s12859-021-04518-5)
Supplement: Supplementary file 1 — Additional file 1: Details of predicted genes. [file 12859_2021_4518_MOESM1_ESM.zip › class_Heart.Myocardial.Infarction.csv]

genesid	average	max	min	times
1565	0.153357728	0.24948044	0.06705403	30
7124	0.147145566	0.23881999	0.06443871	30
1543	0.143001514	0.23178893	0.06358145	30
3949	0.135809242	0.22131647	0.06035665	30
3569	0.134893518	0.21718454	0.060175326	30
345	0.129734831	0.20021793	0.06118648	30
5465	0.127289025	0.14266403	0.11191402	9
2	0.127270528	0.20237954	0.058128927	30
1586	0.127066879	0.19107714	0.061654184	30
1557	0.125584709	0.20346074	0.056648973	30
4035	0.123982512	0.20244364	0.055411093	30
2688	0.123065519	0.18586679	0.05923415	30
4843	0.121928092	0.19910455	0.05545184	30
154	0.12192564	0.19755526	0.05463033	30
1571	0.118236727	0.18853636	0.05475822	30
3952	0.113736246	0.17883623	0.05375823	30
7157	0.110831707	0.18107134	0.049349435	30
4193	0.11063698	0.18016084	0.049646944	30
3458	0.109147291	0.17522612	0.049942367	30
3586	0.107615875	0.17424743	0.048907466	30
4318	0.107171767	0.107382074	0.10696146	9
3576	0.103620933	0.16547939	0.04803897	30
4128	0.103467064	0.16692413	0.047320068	30
4548	0.101049226	0.16518427	0.04610687	30
948	0.100610528	0.15897909	0.04757657	30
3162	0.099786369	0.16027313	0.046537742	30
7421	0.096678252	0.14684361	0.059071783	26
4842	0.095182492	0.15564857	0.043925676	30
3290	0.094302439	0.14989604	0.04465116	30
5243	0.093158048	0.105458684	0.08730812	11
1548	0.092883998	0.14652252	0.044622194	30
213	0.088981506	0.112583116	0.05174908	22
6288	0.066376671	0.08434805	0.042877972	11
