# Supplementary material for: Gene prediction of aging-related diseases based on DNN and Mashup
Source: BMC Bioinformatics. 2021 Dec 17;22:597. doi: 10.1186/s12859-021-04518-5 (PMC8680025; doi:10.1186/s12859-021-04518-5)
Supplement: Supplementary file 1 — Additional file 1: Details of predicted genes. [file 12859_2021_4518_MOESM1_ESM.zip › class_Immune.Hypersensitivity.csv]

genesid	average	max	min	times
1565	0.08444533	0.12380798	0.037540782	30
3553	0.084332349	0.1236842	0.037420593	30
1544	0.081325857	0.118222	0.036513675	30
7124	0.08083389	0.11829709	0.035902765	30
4023	0.079565252	0.11574545	0.036083773	30
1543	0.078426088	0.11454792	0.035316672	30
4846	0.077397932	0.11459485	0.034710165	30
1559	0.075458724	0.10939467	0.034156825	30
348	0.075029405	0.10540831	0.035491854	30
3949	0.074305306	0.10906798	0.033439055	30
345	0.070559285	0.09793753	0.033455692	30
2	0.06929027	0.09916377	0.03180178	30
1586	0.068932519	0.09313392	0.03375523	30
7422	0.068825472	0.10058379	0.030877898	30
338	0.0685728	0.09877201	0.031647295	30
1557	0.068391837	0.09978208	0.03110672	30
4035	0.067509069	0.09924962	0.030471923	30
2688	0.066660258	0.090474196	0.032219905	30
154	0.066307102	0.09671368	0.029943917	30
1636	0.065222439	0.09588603	0.029371107	30
1571	0.064094619	0.09203896	0.029867454	30
335	0.063683397	0.08855974	0.030686915	30
3586	0.062106963	0.08473275	0.042696737	25
3952	0.061461214	0.08698484	0.029252855	30
5743	0.06021771	0.08385617	0.02682127	26
4524	0.059971283	0.08796483	0.027327368	30
7157	0.059971073	0.088226445	0.02685328	30
4193	0.059847856	0.087745376	0.026988592	30
3990	0.0579705	0.08333668	0.026866091	24
6532	0.055778284	0.0744224	0.040575013	15
1401	0.047789232	0.052169975	0.040806893	11
213	0.04074866	0.05192889	0.027903035	10
