# Supplementary material for: Gene prediction of aging-related diseases based on DNN and Mashup
Source: BMC Bioinformatics. 2021 Dec 17;22:597. doi: 10.1186/s12859-021-04518-5 (PMC8680025; doi:10.1186/s12859-021-04518-5)
Supplement: Supplementary file 1 — Additional file 1: Details of predicted genes. [file 12859_2021_4518_MOESM1_ESM.zip › class_Muscle.Arthritis.csv]

genesid	average	max	min	times
1565	0.144234225	0.21592689	0.06634637	30
1544	0.139094639	0.20652568	0.06464721	30
4023	0.136164242	0.20231815	0.06401389	30
4846	0.132397935	0.20025426	0.061279442	30
1559	0.129322865	0.19166851	0.060526617	30
348	0.128867517	0.1850257	0.06327064	30
3949	0.127310424	0.19109163	0.059103213	30
3569	0.126432313	0.1875251	0.05873428	30
345	0.121454719	0.17243445	0.05974804	30
2	0.11910354	0.17443708	0.056559287	30
338	0.117857164	0.17370014	0.056207027	30
1557	0.117463332	0.17540021	0.055047344	30
4035	0.115942787	0.17452236	0.053828098	30
2688	0.115051971	0.1598501	0.057640597	30
154	0.113979553	0.17026637	0.052934	30
1312	0.113776835	0.17134987	0.052402068	30
929	0.113325728	0.16868198	0.052924585	30
1636	0.112116241	0.168833	0.051841702	30
1571	0.110358425	0.16224082	0.052973643	30
335	0.109867472	0.15644543	0.054590102	30
3162	0.106084721	0.13757043	0.078577556	11
3952	0.106026925	0.15367849	0.051947284	30
7157	0.103311837	0.15584709	0.04734576	30
4193	0.103124436	0.15503252	0.047640234	30
5743	0.100070691	0.14835218	0.04743699	30
3990	0.099562669	0.14748451	0.04763932	30
6532	0.099445652	0.14541225	0.047688287	30
4128	0.098549468	0.14344423	0.06634835	29
3576	0.096361931	0.14216015	0.04576498	30
1401	0.094443062	0.11938057	0.046919398	27
948	0.093947932	0.118012406	0.04524882	21
213	0.077757163	0.09923923	0.049731903	14
