# Supplementary material for: Gene prediction of aging-related diseases based on DNN and Mashup
Source: BMC Bioinformatics. 2021 Dec 17;22:597. doi: 10.1186/s12859-021-04518-5 (PMC8680025; doi:10.1186/s12859-021-04518-5)
Supplement: Supplementary file 1 — Additional file 1: Details of predicted genes. [file 12859_2021_4518_MOESM1_ESM.zip › class_Muscle.Osteoporosis.csv]

genesid	average	max	min	times
1565	0.060051009	0.10207513	0.028232118	30
1544	0.057954985	0.097512454	0.027674882	30
7124	0.057704604	0.09761993	0.027251713	30
4023	0.056724378	0.095504835	0.027453536	30
1543	0.055950171	0.094509125	0.026867546	30
4846	0.055207106	0.09453398	0.026385816	30
1559	0.053893927	0.09027157	0.026100842	30
348	0.053681416	0.08707001	0.027211776	30
3949	0.053052888	0.0899964	0.025511026	30
345	0.050578419	0.080913074	0.025776029	30
2	0.04960915	0.08187183	0.024550414	30
7422	0.049280044	0.083034694	0.023732832	30
338	0.049136746	0.08158796	0.024464088	30
1557	0.048988364	0.082394086	0.023992367	30
4035	0.048329422	0.08193546	0.02344739	30
4843	0.047541775	0.0806133	0.02356709	30
154	0.047520332	0.07985432	0.023108054	30
929	0.047258615	0.079101264	0.023133937	30
1636	0.046759233	0.07917916	0.022679245	30
1571	0.046088976	0.07609867	0.023241704	30
335	0.045862528	0.07327319	0.023870278	30
3586	0.045448223	0.07007082	0.030397693	25
3952	0.044280751	0.07195514	0.02285578	30
7157	0.044161138	0.072915696	0.029708311	29
5743	0.043565697	0.069371335	0.021085477	26
4524	0.043132286	0.07269767	0.021335997	30
4193	0.043050582	0.072510466	0.02104775	30
3458	0.042512072	0.07049512	0.02122618	30
3990	0.042010128	0.06892825	0.021113593	23
6532	0.037928099	0.04940456	0.02111835	16
1401	0.033983606	0.042895686	0.02993948	11
213	0.029442531	0.03308422	0.022128277	11
