# Supplementary material for: Gene prediction of aging-related diseases based on DNN and Mashup
Source: BMC Bioinformatics. 2021 Dec 17;22:597. doi: 10.1186/s12859-021-04518-5 (PMC8680025; doi:10.1186/s12859-021-04518-5)
Supplement: Supplementary file 1 — Additional file 1: Details of predicted genes. [file 12859_2021_4518_MOESM1_ESM.zip › class_Neoplasm.Adenocarcinoma.csv]

genesid	average	max	min	times
1565	0.129730053	0.19566296	0.0791064	30
7124	0.124344937	0.1870856	0.07568918	30
4023	0.122501773	0.18315467	0.07640693	30
4846	0.119120619	0.18115571	0.073271126	30
1559	0.116318909	0.1733619	0.0720869	30
348	0.115961365	0.16732128	0.07549758	30
3949	0.114492613	0.17276165	0.070431605	30
3569	0.113717602	0.16954301	0.06997219	30
345	0.109277343	0.15580781	0.07110041	30
2	0.107106926	0.15753962	0.067170925	30
7422	0.106252002	0.15961984	0.06484526	30
338	0.106007491	0.15683006	0.06690381	30
1557	0.105633977	0.15833983	0.065515436	30
4035	0.104239727	0.15748636	0.06401141	30
2688	0.103524293	0.14430165	0.06855039	30
154	0.102465687	0.15360071	0.06286778	30
1312	0.102269954	0.15454146	0.062233236	30
929	0.101887786	0.15217018	0.06285463	30
1636	0.100790448	0.1522433	0.06161769	30
335	0.098861211	0.14105533	0.06500397	30
3952	0.0953871	0.1384293	0.061826	30
4548	0.094736082	0.12747282	0.08059108	21
3458	0.091414944	0.13565396	0.056773454	30
3586	0.090080675	0.13483384	0.055496454	30
5743	0.089991764	0.1334892	0.05635037	30
3990	0.089523764	0.13268802	0.056522902	30
6532	0.089403729	0.13083287	0.05642345	30
4128	0.08799891	0.12895241	0.058507886	29
3576	0.086635219	0.12781303	0.05420795	30
1401	0.084057503	0.11256794	0.055457972	26
948	0.079328944	0.0889039	0.053648498	13
213	0.070503024	0.084544376	0.05920849	14
