# Supplementary material for: Gene prediction of aging-related diseases based on DNN and Mashup
Source: BMC Bioinformatics. 2021 Dec 17;22:597. doi: 10.1186/s12859-021-04518-5 (PMC8680025; doi:10.1186/s12859-021-04518-5)
Supplement: Supplementary file 1 — Additional file 1: Details of predicted genes. [file 12859_2021_4518_MOESM1_ESM.zip › class_Neoplasm.Breast.csv]

genesid	average	max	min	times
3553	0.200635758	0.3111739	0.107581116	30
7124	0.192664871	0.29843643	0.103255145	30
4023	0.189756445	0.29240826	0.10427201	30
1559	0.1803712	0.2773323	0.09852756	30
3949	0.177593942	0.27644902	0.09622792	30
3569	0.176419356	0.27143684	0.09565065	30
345	0.169434293	0.25003335	0.09727469	30
2	0.166241142	0.25279382	0.09197196	30
338	0.164496849	0.25169373	0.09151309	30
1557	0.163988638	0.25408265	0.08961307	30
4843	0.159079937	0.24851383	0.087838955	30
929	0.158277374	0.2444738	0.08607405	30
1636	0.156605922	0.244636	0.084333844	30
1571	0.154118486	0.23524286	0.086305365	30
335	0.153382737	0.22699033	0.08896712	30
3952	0.148054406	0.22292092	0.084608	30
3586	0.140068031	0.21731758	0.0760386	30
3990	0.139134499	0.21391603	0.07748194	30
6532	0.138984102	0.21097463	0.07745684	30
3576	0.134722488	0.20622961	0.07439601	30
4128	0.134542954	0.20805772	0.07321464	30
4842	0.133593662	0.19364484	0.08569569	25
4314	0.13149067	0.20374437	0.07240283	30
4548	0.131272861	0.20574461	0.071279645	30
7132	0.131111497	0.2033947	0.071434155	30
948	0.130640551	0.19794525	0.07363582	30
3162	0.129561832	0.19954124	0.07190017	30
1548	0.127931864	0.18202992	0.06857286	23
3290	0.124323176	0.18639126	0.06855881	28
213	0.10917781	0.13591205	0.081663005	16
3240	0.094864259	0.11841813	0.06896172	12
6288	0.08349864	0.08349864	0.08349864	8
