# Supplementary material for: Gene prediction of aging-related diseases based on DNN and Mashup
Source: BMC Bioinformatics. 2021 Dec 17;22:597. doi: 10.1186/s12859-021-04518-5 (PMC8680025; doi:10.1186/s12859-021-04518-5)
Supplement: Supplementary file 1 — Additional file 1: Details of predicted genes. [file 12859_2021_4518_MOESM1_ESM.zip › class_Neoplasm.Colorectal.csv]

genesid	average	max	min	times
1565	0.200278179	0.27498394	0.11195388	30
3553	0.200084702	0.27462578	0.11164175	30
7124	0.192128155	0.2632061	0.10718579	30
4023	0.189354408	0.2579059	0.10828547	30
4846	0.184099786	0.2551785	0.10368106	30
348	0.179497674	0.23612152	0.10706811	30
3949	0.176975759	0.24358618	0.099767335	30
345	0.169136588	0.2200599	0.100922324	30
1586	0.165754402	0.21273297	0.10186428	30
2	0.16566038	0.22246605	0.095393434	30
7422	0.164259587	0.22537914	0.09189827	30
338	0.164019299	0.22155933	0.094946355	30
1557	0.163372721	0.22364467	0.092910245	30
4035	0.161162534	0.22247945	0.09069339	30
4843	0.15856793	0.21867594	0.09113558	30
1312	0.158089657	0.21838576	0.08815418	30
1636	0.155830019	0.21519716	0.087298304	30
335	0.153123516	0.19963531	0.09222036	30
3952	0.147725769	0.19602627	0.08770731	30
3458	0.141419543	0.19206698	0.08055674	30
3586	0.139319575	0.1909437	0.078716226	30
3990	0.138502157	0.18799077	0.08020925	30
6532	0.138288004	0.18532042	0.080194086	30
4842	0.133833869	0.17000155	0.10481775	24
4128	0.133732895	0.18271849	0.075730264	30
7132	0.130317255	0.17860658	0.07387651	30
3162	0.128847351	0.17523125	0.07434681	30
2099	0.128402205	0.1671756	0.08286144	26
3290	0.124460878	0.1635931	0.070832215	26
213	0.111572866	0.13875712	0.08403478	16
3240	0.096673867	0.12062076	0.07096429	11
6288	0.087512	0.087512	0.087512	8
1548	0.07085569	0.07085569	0.07085569	8
