# Supplementary material for: Gene prediction of aging-related diseases based on DNN and Mashup
Source: BMC Bioinformatics. 2021 Dec 17;22:597. doi: 10.1186/s12859-021-04518-5 (PMC8680025; doi:10.1186/s12859-021-04518-5)
Supplement: Supplementary file 1 — Additional file 1: Details of predicted genes. [file 12859_2021_4518_MOESM1_ESM.zip › class_Neoplasm.Lung.csv]

genesid	average	max	min	times
1565	0.193844042	0.28055757	0.1105844	30
3553	0.193655777	0.28021088	0.11029827	30
7124	0.18592907	0.26857617	0.10588519	30
4023	0.183215657	0.2631404	0.10684947	30
1559	0.173961991	0.24931097	0.10091745	30
348	0.173533685	0.24081673	0.1055779	30
3949	0.171265006	0.24856691	0.09851277	30
3569	0.170088056	0.24392219	0.09799395	30
345	0.163443638	0.22439837	0.09949513	30
2	0.160192532	0.22694562	0.094111696	30
1586	0.160107522	0.21391533	0.100463375	30
338	0.158632065	0.22605005	0.093665525	30
4035	0.155950732	0.22704409	0.08955091	30
2688	0.154802549	0.20797989	0.09587656	30
4843	0.153425456	0.22321191	0.08990098	30
154	0.153263642	0.2214744	0.088011764	30
1312	0.152974015	0.22287305	0.08706068	30
929	0.152407705	0.21942593	0.0880279	30
1636	0.150782807	0.21961965	0.08620483	30
335	0.147970777	0.20359711	0.0909637	30
4548	0.13882326	0.18443915	0.10467477	23
3458	0.136766231	0.19598588	0.079514354	30
3586	0.13476291	0.19485782	0.077697515	30
5743	0.13464941	0.19293119	0.07890291	30
3990	0.133941775	0.19181211	0.07912322	30
6532	0.133687837	0.18904665	0.07909963	30
3576	0.129563983	0.18478538	0.075967945	30
4128	0.129343416	0.18644647	0.0747417	30
7132	0.126333287	0.18226053	0.072910465	29
948	0.1221022	0.16635452	0.07516014	28
213	0.105733211	0.13202189	0.08297297	14
