# Supplementary material for: Gene prediction of aging-related diseases based on DNN and Mashup
Source: BMC Bioinformatics. 2021 Dec 17;22:597. doi: 10.1186/s12859-021-04518-5 (PMC8680025; doi:10.1186/s12859-021-04518-5)
Supplement: Supplementary file 1 — Additional file 1: Details of predicted genes. [file 12859_2021_4518_MOESM1_ESM.zip › class_Neoplasm.Prostatic.csv]

genesid	average	max	min	times
3553	0.179825652	0.2711081	0.10381108	30
1544	0.173663137	0.25974974	0.101572596	30
7124	0.172683917	0.25990367	0.0996774	30
1559	0.161506013	0.24119225	0.09506613	30
348	0.161244192	0.23310387	0.09974418	30
3949	0.158931198	0.2403946	0.09274207	30
3569	0.157938933	0.2360163	0.092289865	30
345	0.151882031	0.21724863	0.09398655	30
2	0.148719875	0.21956247	0.0887289	30
338	0.147278216	0.21872894	0.088322826	30
1557	0.146693227	0.22075537	0.08637765	30
4035	0.144674536	0.21953575	0.084296726	30
2688	0.143914476	0.20143	0.090653	30
4843	0.142488837	0.21614434	0.08477668	30
154	0.142211955	0.21417566	0.0828696	30
929	0.141439499	0.21223581	0.082904026	30
1636	0.13988218	0.21235545	0.08114409	30
1571	0.138019147	0.20440051	0.08331302	30
335	0.137530983	0.19717935	0.08596298	30
4524	0.128923316	0.1954218	0.07554104	30
4193	0.128609408	0.19492881	0.07443952	30
3458	0.126983472	0.18967228	0.07494602	30
3990	0.124313019	0.18558437	0.07462296	30
6532	0.124092363	0.18291374	0.074603036	30
4548	0.123126778	0.17838958	0.07803274	26
4128	0.120027128	0.1803642	0.07041219	30
3162	0.118521727	0.17300433	0.06917157	26
7132	0.117355717	0.17633037	0.068688266	29
4314	0.117333103	0.17664306	0.06962932	30
948	0.114276339	0.15398498	0.07096508	29
213	0.097231504	0.11945965	0.07890011	14
