# Supplementary material for: Gene prediction of aging-related diseases based on DNN and Mashup
Source: BMC Bioinformatics. 2021 Dec 17;22:597. doi: 10.1186/s12859-021-04518-5 (PMC8680025; doi:10.1186/s12859-021-04518-5)
Supplement: Supplementary file 1 — Additional file 1: Details of predicted genes. [file 12859_2021_4518_MOESM1_ESM.zip › class_Neoplasm.Stomach.csv]

genesid	average	max	min	times
1565	0.138959426	0.20189606	0.07096669	30
1544	0.133997967	0.19304743	0.06923319	30
4023	0.131137824	0.18910429	0.06856668	30
4846	0.127564676	0.1872397	0.065778844	30
1559	0.124527602	0.17907982	0.064916626	30
348	0.123986352	0.17274266	0.06770845	30
3949	0.122593904	0.17856829	0.06345576	30
3569	0.12178075	0.17520988	0.063097656	30
345	0.116782847	0.1608877	0.0639161	30
4842	0.115032217	0.124605924	0.10545851	9
2	0.114574736	0.16285153	0.060673095	30
1586	0.114307408	0.15327743	0.0645347	30
338	0.113402554	0.16219935	0.060387526	30
4035	0.11157897	0.16300574	0.05790857	30
2688	0.110556397	0.14902256	0.06164294	30
154	0.109675286	0.15899354	0.05694597	30
1312	0.109484326	0.160032	0.056377463	30
1636	0.10788566	0.15767203	0.055827394	30
1571	0.106178066	0.15146138	0.057030298	30
335	0.105633821	0.14593771	0.05866311	30
3952	0.101940107	0.14338969	0.0559179	30
3458	0.097797273	0.140662	0.051631134	30
3990	0.095698001	0.13761577	0.051398817	30
6532	0.0955493	0.13562694	0.05138099	30
4128	0.092499866	0.13383818	0.04869823	30
1401	0.091627521	0.1255403	0.05048442	30
4314	0.090383436	0.13106461	0.048179746	30
4548	0.090241846	0.13240716	0.047449302	30
948	0.089808832	0.12725276	0.048941106	30
5054	0.085763565	0.11060795	0.046891965	25
213	0.075496092	0.09189264	0.053838864	16
3240	0.06899669	0.06899669	0.06899669	8
