# Supplementary material for: Gene prediction of aging-related diseases based on DNN and Mashup
Source: BMC Bioinformatics. 2021 Dec 17;22:597. doi: 10.1186/s12859-021-04518-5 (PMC8680025; doi:10.1186/s12859-021-04518-5)
Supplement: Supplementary file 1 — Additional file 1: Details of predicted genes. [file 12859_2021_4518_MOESM1_ESM.zip › class_Nutritional.Diabetes.Type1.csv]

genesid	average	max	min	times
3553	0.204903969	0.29722118	0.11433281	30
1544	0.197946181	0.28491634	0.111811005	30
1543	0.191115843	0.27649188	0.10811454	30
1559	0.184153336	0.26472372	0.10465116	30
348	0.183673283	0.2558887	0.1094053	30
2	0.169633695	0.241158	0.09763742	30
1586	0.169468052	0.22754751	0.10410138	30
1557	0.167363242	0.24245298	0.09516754	30
4035	0.165150907	0.24117191	0.09299835	30
2688	0.163917256	0.22128586	0.09947708	30
154	0.162312912	0.23530391	0.09140397	30
1312	0.162009539	0.2367377	0.09046099	30
929	0.161406067	0.2331668	0.09139526	30
1571	0.157361183	0.22451149	0.09158986	30
335	0.156679101	0.21660767	0.094344564	30
3952	0.151234217	0.21275048	0.08976479	30
7157	0.147117745	0.21537496	0.08171447	30
4193	0.146852939	0.21427047	0.08220083	30
4842	0.144858412	0.18468408	0.119770795	16
5743	0.142621965	0.20519714	0.08194901	30
6532	0.141636566	0.20109928	0.08217557	30
2099	0.137374238	0.15667048	0.11886345	12
3576	0.137259828	0.19657579	0.07893653	30
4128	0.137032058	0.19829993	0.077704825	30
1401	0.136024481	0.18656488	0.08067824	30
4314	0.133977418	0.1942332	0.07681981	30
4548	0.133745223	0.19615571	0.0756584	30
948	0.133168928	0.1887387	0.07807598	30
3162	0.13201593	0.19022581	0.07626253	30
5054	0.128875135	0.18398915	0.07467868	30
213	0.112410471	0.13053901	0.08594998	16
3290	0.072679825	0.072679825	0.072679825	8
