# Supplementary material for: Gene prediction of aging-related diseases based on DNN and Mashup
Source: BMC Bioinformatics. 2021 Dec 17;22:597. doi: 10.1186/s12859-021-04518-5 (PMC8680025; doi:10.1186/s12859-021-04518-5)
Supplement: Supplementary file 1 — Additional file 1: Details of predicted genes. [file 12859_2021_4518_MOESM1_ESM.zip › class_Nutritional.Diabetes.Type2.csv]

genesid	average	max	min	times
1565	0.303555522	0.4427294	0.17506322	30
3553	0.303230832	0.44222975	0.17453581	30
1544	0.293486626	0.4255238	0.1708799	30
1586	0.253329028	0.34549835	0.15984763	30
2	0.253213556	0.36463156	0.14983772	30
1557	0.249778436	0.36632803	0.14600547	30
4035	0.246531179	0.3644965	0.1426473	30
2688	0.245352569	0.33655795	0.15288603	30
5360	0.24046537	0.24046537	0.24046537	8
1571	0.235458259	0.3408272	0.14079428	30
7157	0.220479801	0.32766384	0.12566169	30
4193	0.220115747	0.32609373	0.12642117	30
3586	0.214182877	0.3158816	0.124305844	30
6532	0.212711151	0.30717933	0.12660779	30
3576	0.206280657	0.30053982	0.12167387	30
4128	0.205888798	0.3030112	0.119749695	30
4314	0.201400858	0.29707128	0.118441105	30
4548	0.20099124	0.29981494	0.11663803	30
4842	0.189295482	0.2829848	0.1107877	30
2099	0.189123591	0.2784921	0.11130314	30
1573	0.187769489	0.24242489	0.16237451	15
1548	0.184827472	0.2668565	0.112301625	30
5742	0.184625649	0.24943958	0.15171763	23
213	0.183123799	0.2161224	0.13281699	28
1558	0.18157573	0.18157573	0.18157573	8
847	0.179567645	0.19880007	0.16091685	11
5243	0.177965698	0.25885957	0.10675368	30
3827	0.177127034	0.24442445	0.11549867	26
4312	0.174116712	0.25726482	0.10326935	30
367	0.173767827	0.2562472	0.10223816	30
19	0.17333815	0.2542143	0.10339076	30
1581	0.17221265	0.250042	0.103498094	30
2243	0.147427171	0.18139936	0.10690797	18
6288	0.139948445	0.16731042	0.107864216	14
2266	0.132151357	0.15685937	0.10444061	11
