# Supplementary material for: Gene prediction of aging-related diseases based on DNN and Mashup
Source: BMC Bioinformatics. 2021 Dec 17;22:597. doi: 10.1186/s12859-021-04518-5 (PMC8680025; doi:10.1186/s12859-021-04518-5)
Supplement: Supplementary file 1 — Additional file 1: Details of predicted genes. [file 12859_2021_4518_MOESM1_ESM.zip › class_Nutritional.Obesity.csv]

genesid	average	max	min	times
1565	0.234321992	0.33194846	0.13228785	30
3553	0.234123527	0.33156565	0.13194828	30
1544	0.226256891	0.31807128	0.12906712	30
1543	0.218518707	0.30880576	0.12485618	30
4846	0.215651271	0.30868775	0.1226262	30
1559	0.210669928	0.2958875	0.12087466	30
7422	0.192706807	0.27344885	0.1088333	30
1557	0.191630957	0.2713542	0.109988816	30
4035	0.189092918	0.2699761	0.10741637	30
2688	0.18791284	0.24789295	0.11510911	30
4843	0.18606321	0.2654635	0.10797011	30
929	0.184903407	0.26114562	0.10560347	30
1571	0.180326942	0.25146005	0.10602921	30
335	0.179617333	0.2426721	0.10927534	30
4524	0.16874617	0.24083209	0.09638169	30
7157	0.168687273	0.24152918	0.09443405	30
4193	0.168375278	0.24029304	0.09499525	30
3458	0.166162309	0.23375992	0.09556934	30
4318	0.164124517	0.18937129	0.13965154	10
3586	0.163735456	0.23241934	0.093398504	30
5743	0.163598817	0.23016505	0.09486701	30
3576	0.157511053	0.22063687	0.09135327	30
5243	0.156224012	0.17131487	0.14465693	12
1401	0.156141112	0.20931874	0.093479246	30
4314	0.153721245	0.21802652	0.08889586	30
4548	0.153437209	0.22016296	0.08752957	30
4842	0.152346221	0.2073163	0.097152315	26
3162	0.151506487	0.21356998	0.0882899	30
2099	0.146663869	0.20391949	0.08345493	28
1548	0.1407864	0.19500397	0.084276274	30
213	0.136015815	0.15126641	0.10028409	22
3240	0.114273992	0.1315646	0.08457818	12
6288	0.10755481	0.10755481	0.10755481	8
