# Supplementary material for: Gene prediction of aging-related diseases based on DNN and Mashup
Source: BMC Bioinformatics. 2021 Dec 17;22:597. doi: 10.1186/s12859-021-04518-5 (PMC8680025; doi:10.1186/s12859-021-04518-5)
Supplement: Supplementary file 1 — Additional file 1: Details of predicted genes. [file 12859_2021_4518_MOESM1_ESM.zip › class_Respiratory.Asthma.csv]

genesid	average	max	min	times
1565	0.225710242	0.32694072	0.12580502	30
1544	0.21789327	0.3132767	0.12267332	30
4023	0.213436261	0.30712172	0.12155542	30
1559	0.202864319	0.29135087	0.11487566	30
348	0.202258676	0.28167215	0.120179825	30
3949	0.199739097	0.2904143	0.112193234	30
3569	0.198421386	0.2852134	0.111546144	30
345	0.190742968	0.2628854	0.11337326	30
2	0.18703813	0.26569775	0.107257985	30
1586	0.186834335	0.25084922	0.11445753	30
7422	0.185584021	0.26912272	0.1034849	30
338	0.185171687	0.26464015	0.10673322	30
1557	0.184531491	0.26709002	0.10452261	30
4035	0.182119519	0.26568002	0.102136195	30
2688	0.180809629	0.24403754	0.10935815	30
1636	0.17617416	0.25714034	0.09837089	30
1571	0.173586408	0.24751575	0.10067831	30
335	0.172840961	0.2388843	0.103738226	30
7132	0.172735175	0.21403462	0.14692841	15
3952	0.166859295	0.23463802	0.09872373	30
4548	0.166832696	0.21649903	0.13716023	20
4314	0.163234059	0.21440169	0.13752171	23
4524	0.162520324	0.2369061	0.0916303	30
7157	0.16246513	0.23757018	0.08981302	30
4193	0.162167987	0.23635125	0.090350226	30
5743	0.157513333	0.22643442	0.090116896	30
3990	0.156687051	0.22509038	0.090413064	30
6532	0.156453564	0.22194259	0.09038524	30
4128	0.151426148	0.21888891	0.08545594	30
1401	0.140404057	0.1774308	0.08886989	23
948	0.122436626	0.16255002	0.08592871	16
213	0.121270603	0.15201591	0.09489638	14
